# Supplementary material for: An Innovative Structural Rearrangement in Imine Palladacycle Metaloligand Chemistry: From Single-Nuclear to Double-Nuclear Pseudo-Pentacoordinated Complexes
Source: Molecules. 2023 Mar 2;28(5):2328. doi: 10.3390/molecules28052328 (PMC10005383; doi:10.3390/molecules28052328)
Supplement: Supplementary file 1 [file molecules-28-02328-s001.zip]

Archive with 1 entries (1 files):
- molecules-2222977-supplementary.pdf
